# Supplementary material for: Cardiovascular Care of Turner Syndrome Women in Germany: Where Do We Stand?—Results from an Online Patient Survey
Source: Healthcare (Basel). 2022 Mar 9;10(3):504. doi: 10.3390/healthcare10030504 (PMC8955387; doi:10.3390/healthcare10030504)
Supplement: Supplementary file 1 [file healthcare-10-00504-s001.zip]

Archive with 1 entries (1 files):
- healthcare-1617916-supplementary.pdf
